# Supplementary material for: Neurocomputational mechanisms underlying the subjective value of information
Source: Commun Biol. 2021 Dec 13;4:1346. doi: 10.1038/s42003-021-02850-3 (PMC8669024; doi:10.1038/s42003-021-02850-3)
Supplement: Supplementary file 3 — Supplementary Data [file 42003_2021_2850_MOESM3_ESM.xlsx]

## Sheet: Fig2a_data
participant_id	effort_level	proportion_hr
1	1	0.95
1	2	0.95
1	3	0.8
1	4	0.8
1	5	0.55
1	6	0.45
2	1	1
2	2	0.95
2	3	1
2	4	0.85
2	5	0.65
2	6	0.4
3	1	1
3	2	1
3	3	1
3	4	1
3	5	0.95
3	6	0.8
4	1	1
4	2	1
4	3	0.85
4	4	0.75
4	5	0.6
4	6	0.55
5	1	1
5	2	1
5	3	1
5	4	0.85
5	5	0.5
5	6	0.45
6	1	1
6	2	1
6	3	0.9
6	4	0.75
6	5	0.45
6	6	0.1
7	1	1
7	2	0.95
7	3	0.85
7	4	0.75
7	5	0.6
7	6	0.15
8	1	1
8	2	0.85
8	3	0.8
8	4	0.65
8	5	0.65
8	6	0.5
9	1	0.9
9	2	1
9	3	0.9
9	4	0.75
9	5	0.6
9	6	0.4
10	1	1
10	2	0.95
10	3	0.95
10	4	0.9
10	5	0.7
10	6	0.15
11	1	1
11	2	1
11	3	1
11	4	0.95
11	5	0.7
11	6	0.55
12	1	0.95
12	2	1
12	3	1
12	4	1
12	5	0.85
12	6	0.75
13	1	1
13	2	0.95
13	3	0.8
13	4	0.8
13	5	0.65
13	6	0.6
14	1	1
14	2	0.95
14	3	0.9
14	4	0.9
14	5	0.8
14	6	0.8
15	1	1
15	2	0.95
15	3	0.85
15	4	0.8
15	5	0.65
15	6	0.55
16	1	1
16	2	1
16	3	1
16	4	1
16	5	0.95
16	6	0.8
17	1	1
17	2	0.95
17	3	0.95
17	4	0.95
17	5	0.8
17	6	0.55
18	1	1
18	2	1
18	3	0.9
18	4	0.85
18	5	0.5
18	6	0.3
19	1	1
19	2	1
19	3	0.85
19	4	0.8
19	5	0.6
19	6	0.3
20	1	1
20	2	1
20	3	1
20	4	0.95
20	5	0.85
20	6	0.25
21	1	0.95
21	2	1
21	3	0.9
21	4	0.85
21	5	0.8
21	6	0.6
22	1	1
22	2	1
22	3	1
22	4	1
22	5	0.85
22	6	0.8
23	1	1
23	2	0.9
23	3	0.85
23	4	0.65
23	5	0.45
23	6	0.45
24	1	1
24	2	1
24	3	1
24	4	0.75
24	5	0.6
24	6	0.15
25	1	1
25	2	0.95
25	3	0.9
25	4	0.8
25	5	0.75
25	6	0.55
26	1	1
26	2	1
26	3	0.85
26	4	0.6
26	5	0.5
26	6	0.3

## Sheet: Fig2b_data
participant_id	reward_level	proportion_hr
1	2	0.25
1	4	0.708333
1	6	0.958333
1	8	0.916667
1	10	0.916667
2	2	0.583333
2	4	0.75
2	6	0.75
2	8	0.958333
2	10	1
3	2	0.833333
3	4	0.958333
3	6	1
3	8	1
3	10	1
4	2	0.375
4	4	0.625
4	6	0.958333
4	8	1
4	10	1
5	2	0.583333
5	4	0.708333
5	6	0.75
5	8	0.958333
5	10	1
6	2	0.5
6	4	0.625
6	6	0.625
6	8	0.833333
6	10	0.916667
7	2	0.375
7	4	0.625
7	6	0.833333
7	8	0.833333
7	10	0.916667
8	2	0.25
8	4	0.541667
8	6	0.916667
8	8	1
8	10	1
9	2	0.583333
9	4	0.541667
9	6	0.75
9	8	0.958333
9	10	0.958333
10	2	0.541667
10	4	0.75
10	6	0.791667
10	8	0.875
10	10	0.916667
11	2	0.625
11	4	0.791667
11	6	0.916667
11	8	1
11	10	1
12	2	0.708333
12	4	0.958333
12	6	0.958333
12	8	1
12	10	1
13	2	0.291667
13	4	0.708333
13	6	1
13	8	1
13	10	1
14	2	0.541667
14	4	0.916667
14	6	1
14	8	1
14	10	1
15	2	0.333333
15	4	0.75
15	6	0.916667
15	8	1
15	10	1
16	2	0.791667
16	4	1
16	6	1
16	8	1
16	10	1
17	2	0.541667
17	4	0.833333
17	6	0.958333
17	8	1
17	10	1
18	2	0.583333
18	4	0.625
18	6	0.708333
18	8	0.916667
18	10	0.958333
19	2	0.416667
19	4	0.75
19	6	0.75
19	8	0.916667
19	10	0.958333
20	2	0.666667
20	4	0.833333
20	6	0.833333
20	8	0.916667
20	10	0.958333
21	2	0.458333
21	4	0.833333
21	6	0.958333
21	8	1
21	10	1
22	2	0.708333
22	4	1
22	6	1
22	8	1
22	10	1
23	2	0.333333
23	4	0.541667
23	6	0.75
23	8	0.958333
23	10	1
24	2	0.541667
24	4	0.666667
24	6	0.75
24	8	0.875
24	10	0.916667
25	2	0.375
25	4	0.791667
25	6	0.958333
25	8	1
25	10	1
26	2	0.375
26	4	0.541667
26	6	0.708333
26	8	0.916667
26	10	1

## Sheet: Fig2c_data
participant_id	effort_level	proportion_hr
1	1	0.75
1	2	0.6875
1	3	0.5625
1	4	0.375
1	5	0.1875
1	6	0.1875
2	1	1
2	2	0.8125
2	3	0.3125
2	4	0.125
2	5	0.125
2	6	0
3	1	1.0625
3	2	0.875
3	3	0.875
3	4	0.625
3	5	0.5
3	6	0.3125
4	1	0.9375
4	2	0.8125
4	3	0.9375
4	4	0.875
4	5	0.8125
4	6	0.8125
5	1	1.0625
5	2	0.875
5	3	0.9375
5	4	0.9375
5	5	0.4375
5	6	0.1875
6	1	0.75
6	2	0.8125
6	3	0.5625
6	4	0.625
6	5	0.375
6	6	0.3125
7	1	0.9375
7	2	0.0625
7	3	0
7	4	0
7	5	0.125
7	6	0.25
8	1	0.875
8	2	0.8125
8	3	0.625
8	4	0.25
8	5	0.25
8	6	0
9	1	0.75
9	2	0.6875
9	3	0.3125
9	4	0
9	5	0.1875
9	6	0.25
10	1	0.9375
10	2	0.8125
10	3	0.5
10	4	0.25
10	5	0.1875
10	6	0
11	1	0.875
11	2	1
11	3	0.125
11	4	0
11	5	0
11	6	0
12	1	0.9375
12	2	0.6875
12	3	0.5625
12	4	0.375
12	5	0.4375
12	6	0.0625
13	1	0.9375
13	2	0.625
13	3	0.25
13	4	0.0625
13	5	0
13	6	0.3125
14	1	0.875
14	2	0.5625
14	3	0.125
14	4	0
14	5	0
14	6	0.125
15	1	0.875
15	2	0.6875
15	3	0.75
15	4	0.625
15	5	0.625
15	6	0.5
16	1	0.875
16	2	0.8125
16	3	0.75
16	4	0.5625
16	5	0.3125
16	6	0.25
17	1	0.9375
17	2	0.75
17	3	0.9375
17	4	0.5
17	5	0.25
17	6	0.1875
18	1	0.3125
18	2	0.4375
18	3	0.4375
18	4	0.5
18	5	0.4375
18	6	0.3125
19	1	0.9375
19	2	0.8125
19	3	0.8125
19	4	0.6875
19	5	0.1875
19	6	0.1875
20	1	0.875
20	2	0.875
20	3	0.875
20	4	0.6875
20	5	0.1875
20	6	0.25
21	1	0.5625
21	2	0.875
21	3	0.75
21	4	0.1875
21	5	0.4375
21	6	0.375
22	1	1
22	2	0.8125
22	3	0.875
22	4	0
22	5	0.125
22	6	0.125
23	1	1.0625
23	2	0.875
23	3	0.75
23	4	0.375
23	5	0.4375
23	6	0.0625
24	1	1
24	2	0.375
24	3	0.25
24	4	0.0625
24	5	0.125
24	6	0.125
25	1	0.8125
25	2	0.75
25	3	0.6875
25	4	0.75
25	5	0.75
25	6	0.5
26	1	0.9375
26	2	0.9375
26	3	0.6875
26	4	0.25
26	5	0.25
26	6	0.1875

## Sheet: Fig2d_data
participant_id	prior_pr_win	pr_info
1	0	0
1	0.0625	0.333333
1	0.125	0.166667
1	0.1875	0.333333
1	0.25	0.166667
1	0.3125	0.166667
1	0.36328	0.666667
1	0.5	0.416667
1	0.63672	0.833333
1	0.6875	0.5
1	0.75	1.16667
1	0.8125	0.666667
1	0.875	0.666667
1	0.9375	0.833333
1	1	0
2	0	0
2	0.0625	0.333333
2	0.125	0.5
2	0.1875	0.333333
2	0.25	0.666667
2	0.3125	0.333333
2	0.36328	0.5
2	0.5	0.5
2	0.63672	0.333333
2	0.6875	0.5
2	0.75	0.333333
2	0.8125	0.666667
2	0.875	0.333333
2	0.9375	0.5
2	1	0
3	0	0.166667
3	0.0625	0.833333
3	0.125	0.833333
3	0.1875	0.833333
3	0.25	0.666667
3	0.3125	0.833333
3	0.36328	0.666667
3	0.5	0.75
3	0.63672	1
3	0.6875	0.666667
3	0.75	0.833333
3	0.8125	0.833333
3	0.875	0.666667
3	0.9375	0.5
3	1	0.5
4	0	0
4	0.0625	1
4	0.125	0.833333
4	0.1875	0.833333
4	0.25	0.833333
4	0.3125	1
4	0.36328	1.16667
4	0.5	1
4	0.63672	1
4	0.6875	1
4	0.75	1
4	0.8125	1
4	0.875	1
4	0.9375	1.16667
4	1	0
5	0	0.166667
5	0.0625	0.5
5	0.125	0.666667
5	0.1875	0.666667
5	0.25	0.5
5	0.3125	1
5	0.36328	0.666667
5	0.5	0.916667
5	0.63672	0.833333
5	0.6875	0.833333
5	0.75	1
5	0.8125	0.666667
5	0.875	1.16667
5	0.9375	1
5	1	0.333333
6	0	0
6	0.0625	0
6	0.125	0.5
6	0.1875	0.5
6	0.25	0.333333
6	0.3125	0.666667
6	0.36328	1
6	0.5	1
6	0.63672	1
6	0.6875	0.666667
6	0.75	0.5
6	0.8125	0.833333
6	0.875	0.5
6	0.9375	0.666667
6	1	0
7	0	0
7	0.0625	0.166667
7	0.125	0.166667
7	0.1875	0.333333
7	0.25	0.833333
7	0.3125	0.166667
7	0.36328	0.166667
7	0.5	0.333333
7	0.63672	0.166667
7	0.6875	0.166667
7	0.75	0.166667
7	0.8125	0.166667
7	0.875	0.166667
7	0.9375	0.166667
7	1	0.166667
8	0	0
8	0.0625	0.333333
8	0.125	0.333333
8	0.1875	0.5
8	0.25	0.666667
8	0.3125	0.833333
8	0.36328	0.5
8	0.5	0.75
8	0.63672	0.666667
8	0.6875	0.5
8	0.75	0.333333
8	0.8125	0.5
8	0.875	0.5
8	0.9375	0.333333
8	1	0
9	0	0.333333
9	0.0625	0.666667
9	0.125	0.5
9	0.1875	0.666667
9	0.25	0.333333
9	0.3125	0.333333
9	0.36328	0.5
9	0.5	0.333333
9	0.63672	0.166667
9	0.6875	0.333333
9	0.75	0
9	0.8125	0.5
9	0.875	0.5
9	0.9375	0.166667
9	1	0.166667
10	0	0
10	0.0625	0.333333
10	0.125	0.333333
10	0.1875	0.833333
10	0.25	0.166667
10	0.3125	0.5
10	0.36328	0.5
10	0.5	0.666667
10	0.63672	0.5
10	0.6875	0.5
10	0.75	0.333333
10	0.8125	0.666667
10	0.875	0.666667
10	0.9375	0.333333
10	1	0.166667
11	0	0
11	0.0625	0.333333
11	0.125	0.166667
11	0.1875	0.333333
11	0.25	0.5
11	0.3125	0.5
11	0.36328	0.5
11	0.5	0.5
11	0.63672	0.333333
11	0.6875	0.333333
11	0.75	0.333333
11	0.8125	0.333333
11	0.875	0.333333
11	0.9375	0.333333
11	1	0
12	0	0
12	0.0625	0.333333
12	0.125	0
12	0.1875	0.333333
12	0.25	0.5
12	0.3125	0.5
12	0.36328	0.833333
12	0.5	1
12	0.63672	0.833333
12	0.6875	0.5
12	0.75	0.666667
12	0.8125	0.666667
12	0.875	0.5
12	0.9375	0.333333
12	1	0.166667
13	0	0
13	0.0625	0.5
13	0.125	0.166667
13	0.1875	0.333333
13	0.25	0.333333
13	0.3125	0.333333
13	0.36328	0.666667
13	0.5	0.666667
13	0.63672	0.666667
13	0.6875	0.333333
13	0.75	0.166667
13	0.8125	0.333333
13	0.875	0.166667
13	0.9375	0.333333
13	1	0.166667
14	0	0
14	0.0625	0.166667
14	0.125	0.666667
14	0.1875	0.333333
14	0.25	0.333333
14	0.3125	0.166667
14	0.36328	0.333333
14	0.5	0.25
14	0.63672	0.333333
14	0.6875	0.333333
14	0.75	0.333333
14	0.8125	0.333333
14	0.875	0.166667
14	0.9375	0.166667
14	1	0.333333
15	0	0.166667
15	0.0625	0.5
15	0.125	0.166667
15	0.1875	1
15	0.25	0.166667
15	0.3125	0.833333
15	0.36328	0.833333
15	0.5	0.75
15	0.63672	0.833333
15	0.6875	1
15	0.75	1
15	0.8125	1
15	0.875	0.833333
15	0.9375	1
15	1	0
16	0	0
16	0.0625	0.166667
16	0.125	0.5
16	0.1875	0.833333
16	0.25	0.833333
16	0.3125	0.666667
16	0.36328	1
16	0.5	1
16	0.63672	0.833333
16	0.6875	0.666667
16	0.75	0.5
16	0.8125	0.666667
16	0.875	0.166667
16	0.9375	0.666667
16	1	0
17	0	0
17	0.0625	0.5
17	0.125	0.666667
17	0.1875	0.666667
17	0.25	0.5
17	0.3125	0.833333
17	0.36328	0.666667
17	0.5	0.666667
17	0.63672	0.666667
17	0.6875	0.833333
17	0.75	0.5
17	0.8125	0.5
17	0.875	0.833333
17	0.9375	0.5
17	1	0.5
18	0	0
18	0.0625	0
18	0.125	0
18	0.1875	0
18	0.25	0
18	0.3125	0.5
18	0.36328	0.5
18	0.5	1
18	0.63672	1
18	0.6875	0.666667
18	0.75	0.5
18	0.8125	0.666667
18	0.875	0.5
18	0.9375	0.166667
18	1	0
19	0	0.333333
19	0.0625	0.833333
19	0.125	0.5
19	0.1875	0.333333
19	0.25	0.666667
19	0.3125	0.833333
19	0.36328	0.5
19	0.5	1
19	0.63672	0.333333
19	0.6875	0.5
19	0.75	0.833333
19	0.8125	0.333333
19	0.875	0.5
19	0.9375	0.833333
19	1	0.333333
20	0	0
20	0.0625	0.5
20	0.125	0.666667
20	0.1875	0.666667
20	0.25	0.833333
20	0.3125	0.666667
20	0.36328	1
20	0.5	0.833333
20	0.63672	0.833333
20	0.6875	0.666667
20	0.75	0.5
20	0.8125	0.833333
20	0.875	0.666667
20	0.9375	0.5
20	1	0
21	0	0.166667
21	0.0625	0.5
21	0.125	0.5
21	0.1875	0.666667
21	0.25	0.833333
21	0.3125	1
21	0.36328	0.333333
21	0.5	0.583333
21	0.63672	0.833333
21	0.6875	0.5
21	0.75	0.666667
21	0.8125	0.333333
21	0.875	0.5
21	0.9375	0.5
21	1	0
22	0	0.166667
22	0.0625	0.5
22	0.125	0.5
22	0.1875	0.5
22	0.25	0.833333
22	0.3125	0.5
22	0.36328	0.5
22	0.5	0.5
22	0.63672	0.5
22	0.6875	0.333333
22	0.75	0.5
22	0.8125	0.5
22	0.875	0.833333
22	0.9375	0.5
22	1	0.166667
23	0	0.333333
23	0.0625	0.666667
23	0.125	0.5
23	0.1875	0.5
23	0.25	0.333333
23	0.3125	0.5
23	0.36328	0.833333
23	0.5	1
23	0.63672	0.666667
23	0.6875	0.666667
23	0.75	0.5
23	0.8125	0.5
23	0.875	0.666667
23	0.9375	0.333333
23	1	0.5
24	0	0.5
24	0.0625	0.166667
24	0.125	0.166667
24	0.1875	0.666667
24	0.25	0.166667
24	0.3125	0.166667
24	0.36328	0.5
24	0.5	0.5
24	0.63672	0.666667
24	0.6875	0.166667
24	0.75	0.166667
24	0.8125	0.333333
24	0.875	0.166667
24	0.9375	0.333333
24	1	0
25	0	0
25	0.0625	0.166667
25	0.125	0.166667
25	0.1875	0.833333
25	0.25	0.166667
25	0.3125	0.833333
25	0.36328	1
25	0.5	1.08333
25	0.63672	1
25	0.6875	1.16667
25	0.75	0.833333
25	0.8125	1
25	0.875	1
25	0.9375	1
25	1	0
26	0	0
26	0.0625	0.5
26	0.125	0.333333
26	0.1875	0.5
26	0.25	0.333333
26	0.3125	0.5
26	0.36328	0.5
26	0.5	0.583333
26	0.63672	1
26	0.6875	0.5
26	0.75	0.666667
26	0.8125	0.666667
26	0.875	0.833333
26	0.9375	1
26	1	0.166667

## Sheet: Fig3_data
k_i	k_e	k_w	renyi_alpha	beta
2.98035	-8.9151	1.87719	0.0521263	0.826241
2.2251	-9.6004	0.399602	1.27941	1.42387
2.07642	-3.02594	-0.132286	0.0498689	2.48975
7.91442	-7.66756	0.808019	0.0149427	1.59729
5.6013	-9.44704	1.12944	0.48389	1.29386
9.21477	-12.4592	1.22438	4.31606	0.860197
0.534335	-12.7862	0.338411	2.11108	1.51374
4.18702	-9.12909	0.214016	1.60055	1.37998
1.52039	-10.3004	0.208119	3.70455	0.829771
4.51123	-11.2569	0.727064	3.04248	1.13091
1.10482	-7.26231	0.311522	0.25503	2.55121
3.47257	-4.38497	0.851439	15.3582	2.08762
2.58634	-7.67658	0.174357	9.35115	2.50546
0.645763	-4.95366	0.0283049	1.41086	2.45838
4.64679	-6.70191	1.79013	0.349461	1.12773
2.44668	-2.67055	0.084759	5.9592	3.54002
2.85961	-6.18445	0.335478	0.297123	1.81943
5.99206	-9.02083	1.21507	16.3112	0.635306
3.93577	-10.2961	0.0926204	0.0167069	0.954218
4.76071	-9.01367	0.418574	0.219522	1.21573
2.38071	-4.93026	-0.10941	0.170024	0.959586
0.977939	-3.42752	-0.00671554	0.0280839	6.28203
4.28272	-10.4369	0.454772	0.146953	0.987864
2.9359	-12.3116	0.229239	11.1475	1.26729
6.37238	-5.66633	2.25523	1.53125	1.3481
4.45473	-11.8703	1.222	0.23085	1.43308

## Sheet: Fig4b_data
scenario_info	reveal	outcome
1.18053	-2.51882	0.392357
7.65114	0.105816	-1.36222
6.9886	4.57181	20.9036
1.72125	-4.79839	13.0207
3.06023	1.53036	6.01399
2.39364	0.114553	-10.3842
6.57938	-3.64302	10.0741
1.3721	0.178304	-1.33063
4.74006	1.70994	-2.67735
1.1642	0.866802	32.0393
0.693513	3.9182	2.05624
5.03801	0.275951	-6.98813
3.4946	9.19686	17.3103
4.62271	-0.678701	7.68683
-1.88214	0.206829	16.3169
2.46982	3.82717	15.0078
2.69345	-0.501855	19.2703
1.65405	0.319287	1.14937
1.92494	-3.63908	19.5408
-3.27172	-0.326421	16.0987
4.85313	-0.114799	11.9999
1.20608	4.06851	4.6748
3.53853	3.00333	29.7891
3.37649	0.396315	13.2246
1.60695	2.54857	-2.18528
0.807758	0.0670037	1.71294
